# Supplementary material for: Influence of race, ethnicity, and sex on the performance of epigenetic predictors of phenotypic traits
Source: Clin Epigenetics. 2025 Apr 9;17:59. doi: 10.1186/s13148-025-01864-6 (PMC11983795; doi:10.1186/s13148-025-01864-6)
Supplement: Supplementary file 2 — Additional file 2. [file 13148_2025_1864_MOESM2_ESM.xlsx]

## Sheet: TableS1
	Mexican American	Other Hispanic	Non-Hispanic White	Non-Hispanic Black	Other/Multiracial
N	694	159	1005	533	81
Chronological Age	65 (8.6)	64.3 (10.4)	68.1 (10.9)	64.9 (9.5)	62.7 (9.1)
Poverty-Income Ratio	2.1 (1.42)	1.58 (1.2)	3.16 (1.57)	2.36 (1.5)	2.74 (1.83)
Male	356 (51.3%)	80 (50.3%)	516 (51.3%)	268 (50.3%)	35 (43.2%)
Education Level
< 9th Grade	403 (58.2%)	63 (39.9%)	84 (8.4%)	100 (18.8%)	17 (21%)
9-11th Grade	106 (15.3%)	32 (20.3%)	139 (13.8%)	176 (33%)	10 (12.3%)
High School Grad/GED	63 (9.1%)	23 (14.6%)	295 (29.4%)	107 (20.1%)	19 (23.5%)
Some College or AA degree	82 (11.8%)	30 (19%)	243 (24.2%)	88 (16.5%)	14 (17.3%)
College Graduate or above	38 (5.5%)	10 (6.3%)	243 (24.2%)	62 (11.6%)	21 (25.9%)
Smoking Activity
Never	334 (48.3%)	80 (50.3%)	426 (42.4%)	251 (47.3%)	45 (57%)
Former	260 (37.6%)	50 (31.4%)	449 (44.7%)	172 (32.4%)	21 (26.6%)
Current	98 (14.2%)	29 (18.2%)	130 (12.9%)	108 (20.3%)	13 (16.5%)
B2M	2.31 (0.77)	2.26 (0.68)	2.51 (0.86)	2.35 (0.91)	2.2 (0.76)
Cystatin C	0.86 (0.22)	0.87 (0.2)	0.94 (0.26)	0.89 (0.26)	0.85 (0.24)
CRP	5.3 (7.76)	4.54 (5.11)	4.95 (7.75)	6.68 (8.84)	3.72 (6.21)
HbA1c	5.91 (0.94)	5.89 (0.83)	5.66 (0.78)	5.97 (0.99)	5.91 (0.95)
Neutrophils	0.59 (0.09)	0.58 (0.09)	0.61 (0.08)	0.54 (0.09)	0.56 (0.1)
Lymphocytes	0.3 (0.08)	0.3 (0.08)	0.28 (0.08)	0.35 (0.09)	0.33 (0.09)
Monocytes	0.08 (0.02)	0.08 (0.02)	0.09 (0.02)	0.09 (0.02)	0.08 (0.02)
Telomere Length	5.43 (0.49)	5.57 (0.57)	5.46 (0.51)	5.59 (0.55)	5.54 (0.49)

## Sheet: TableS2
Predictor	Source	Samples	Age Range	Female	Demographics/Notes
Horvath Clock	Horvath 2013	3931	0 to 100	37% Female	58.0% White, 26.3% Unspecified/Other, 6.8% Hispanic, 6.5% African American, 1.6% Asian, 0.6% Mixed, 0.2% Native American
	GSE41037	715	16-88	38% Female	Dutch
	GSE41169	94	18-65	28% Female	Dutch
	GSE40279	656	19-100	52% Female	65% White, 35% Hispanic
	GSE36064	72	1-16	0% Female	56.4% African American, 34.6% Other/Unspecified, 6.4% White, 2.6% Asian
	GSE32149	48	3.5-76	52% Female	Not directly specified
	GSE27317	216	0-0	51% Female	54.8% African American, 41.7% Caucasian, 3.6% Other
	GSE38873	168	20-70	Not specified	Caucasian
	GSE15745	114	16-96	30% Female	Caucasian
	GSE15745	133	16-100	32% Female	Caucasian
	GSE15745	125	15-100	30% Female	Caucasian
	Brain Cloud	108	-0.5-84	48% Female	60.2% African American, 39.8% Caucasian
	GSE41826	145	13-79	48% Female	82.1% Caucasian, 16.6% African, 1.4% Asian
	GSE15745	127	15-100	33% Female	Caucasian
	GSE32393	23	19-75	100% Female	Not directly specified
	GSE25892	109	15-15	61% Female	Not directly specified (*Only reported that 11% were ethnic minorities)
	GSE20242	8	16-68	75% Female	Not directly specified
	GSE42700	53	0-1.5	45% Female	Not directly specified
	GSE43269	41	40-79	49% Female	Not directly specified (*Only haplogroups are reported)
	TCGA, COAD	35	43-90	63% Female	Not directly specified
	GSE32146	24	3.5-19	54% Female	Not directly specified
	GSE22595	14	6-73	100% Female	Not directly specified
	E-MTAB-202	10	26-71	0% Female	Not directly specified
	GSE30601	52	25-88	Not specified	Not directly specified
	TCGA, HNSC	50	26-87	24% Female	Not directly specified
	GSE42510	17	16-68	41% Female	Not directly specified
	TCGA, KIRP	43	31-83	30% Female	Not directly specified
	TCGA, KIRC	160	38-90	34% Female	Not directly specified
	GSE37988	57	20-79	14% Female	100% Taiwanese
	TCGA, LUSC	27	52-83	15% Female	Not directly specified
	TCGA, LUAD	24	51-77	58% Female	Not directly specified
	TCGA, LUSC	40	40-85	32% Female	Not directly specified
	GSE17448	16	21-85	38% Female	Not directly specified
	GSE36642	28	0-0	100% Female	Not directly specified
	GSE26126	69	44-73	0% Female	Not directly specified
	TCGA, PRAD	44	44-72	0% Female	Not directly specified
	GSE34035	131	21-55	1.5% Female	45.4% Caucasian, 27.0% Latino, 18.9% Mixed, 6.1% Native American, 2.0% African American, 0.5% Asian
	GSE28746	69	21-55	0% Female	88.1% White, 7.1% African American, 4.8% Latino
	TCGA, STAD	41	43-87	51% Female	Not directly specified
	TCGA, THCA	25	18-76	80% Female	Not directly specified
Hannum Clock	Hannum 2013	656	19.0-101.0	52% Female	65% White, 35% Hispanic
Skin&Blood Clock	Horvath 2018	896	0-94	Not specified	49.7% Unspecified, 36.0% Caucasian, 6.9% Native American, 4.2% African American, 2.5% Mixed, 0.5% Asian, 0.2% Hispanic
	GSE80261	216	5-18	55.1% Female	58.3% Caucasian, 28.7% First Nations/Native American, 10.2% Mixed, 1.9% Asian, 0.9% Unknown
	GSE50759	96	1-28	39.6% Female	Not directly specified
	Novel blood dataset	278	2-92	Not specified	Not directly specified
	GSE104471	72	24-74	58.3% Female	100% Non-Hispanic White
	GSE77136	21	0-85	9.5% Female	81.0% Caucasian, 9.5% Hispanic, 9.5% African American
	GSE52026	10	23-63	0% Female	Not directly specified
	Novel fibroblast dataset	48	0-94	Not specified	Not directly specified
	Novel cell applications dataset	11	7-94	Not specified	Not directly specified
	SkinE-MTAB-4385	108	18-78	100% Female	100% Caucasian
	GSE79056	36	0-0	52.8% Female	100% African American
Lin Clock	Lin 2016	656	19.0-101.0	52% Female	65% White, 35% Hispanic (CpGs identified in Weidner sample, then trained on Hannum sample)
Vidal-Bralo Clock	Vidal-Bralo 2016	390	20-78	96.7% Female	Not directly specified, utilized 20+ year old samples from the Weidner training sample
Weidner Clock	Weidner 2014	575	0-78	81.2% Female	Not directly specified
	GSE19711	261	52-78	100% Female	UK-based sample, not directly specified
	GSE20242	40	16-69	72.5% Female	Not directly specified
	GSE23638	23	2-35	47.8% Female	Not directly specified
	GSE20236	88	49-74	100% Female	Not directly specified
	GSE27317	163	0-0	47.9% Female	54.8% African American, 41.7% Caucasian, 3.6% Other
Zhang Clock	Zhang 2019	13661	2-104	Not specified	91.7% White, 4.7% Asian, 3.0% Hispanic, 0.4% Tsimane
	Lothian Birth Cohort 1921	692	77.8-90.6	Not specified	Scottish
	Lothian Birth Cohort 1936	2326	67.7-77.7	Not specified	Scottish
	Brisbane Systems Genomics Study	614	9.9-74.9	Not specified	Australian
	Systems Genomic of Parkinson’s Disease consortium	1556	23-104	Not specified	Australian/New Zealand
	Motor Neuron Disease cohort	600	17-76	Not specified	Chinese
	Generation Scotland	5100	18.0-94.5	Not specified	Scottish
	GSE72775	335	36.5-90.5	41.2% Female	86.3% Caucasian, 13.7% Hispanic
	GSE78874	259	36-88	43.6% Female	64.1% Caucasian, 35.9% Hispanic
	GSE72773	310	35.1-91.9	48.4% Female	75.8% Caucasian, 12.3% Hispanic, 11.9% Tsimane
	GSE72777	46	2.2-35	67.4% Female	52.2% Caucasian, 47.8% Tsimane
	GSE41169	95	18.0-65.0	29.5% Female	100% Dutch
	GSE40279	656	19.0-101.0	52% Female	65% White, 35% Hispanic
	GSE42861	689	18-70	71.4% Female	100% Swedish
	GSE53740	383	34-93	40.4% Female	81.5% White, 11.5% Asian, 1.6% Hispanic, 5.5% Unknown/Other
DNAmTL	Lu 2019	2256	22-93	75% Female	81% African American, 19% White
GrimAge (Cystatin C and B2M)	Lu 2019	1731	59-73	54% Female	100% White
GrimAge2 (CRP and HbA1c)	Lu 2022	1833	59-73	54% Female	100% White
Salas Cell Proportions	Salas 2018	37	19-59	16% Female	56.8% Indo-European, 16.2% African American, 21.6% Mixed, 5.4% East Asian

## Sheet: TableS3
	Stratified by Race/Ethnicity						Stratified by Sex
	Mexican American	Other Hispanic	NH White	NH Black	Other/Multiracial		Male	Female
Horvath	0.770 ( 3.072)	0.767 ( 3.782)	0.830 ( 3.525)	0.771 ( 3.485)	0.802 ( 4.180)		0.799 ( 3.433)	0.810 ( 3.444)
Hannum	0.780 ( 3.457)	0.811 ( 3.362)	0.851 ( 3.338)	0.792 ( 3.616)	0.857 ( 3.589)		0.817 ( 3.577)	0.826 ( 3.207)
SkinBlood	0.822 ( 2.299)	0.831 ( 2.350)	0.898 ( 2.815)	0.870 ( 3.095)	0.897 ( 2.478)		0.863 ( 2.589)	0.881 ( 2.789)
Lin	0.715 ( 8.989)	0.652 (11.439)	0.792 ( 8.856)	0.757 ( 8.999)	0.771 (10.668)		0.744 ( 8.627)	0.781 ( 9.411)
Weidner	0.497 (10.582)	0.493 (11.976)	0.592 (11.364)	0.462 (11.922)	0.497 (10.044)		0.531 (11.363)	0.559 (11.381)
VidalBralo	0.595 ( 5.749)	0.577 ( 5.197)	0.642 ( 6.327)	0.567 ( 6.594)	0.632 ( 5.653)		0.621 ( 5.816)	0.624 ( 6.506)
Zhang	0.840 ( 4.165)	0.849 ( 5.726)	0.915 ( 5.611)	0.906 ( 4.710)	0.909 ( 5.105)		0.884 ( 4.964)	0.901 ( 4.980)
CystatinC	0.313 (0.198)	0.469 (0.243)	0.502 (0.269)	0.437 (0.221)	0.220 (0.186)		0.410 (0.241)	0.438 (0.227)
B2M	0.450 (0.419)	0.454 (0.407)	0.562 (0.534)	0.322 (0.401)	0.309 (0.378)		0.434 (0.461)	0.492 (0.456)
CRP	0.337 (1.573)	0.370 (1.426)	0.407 (1.340)	0.277 (2.055)	0.390 (1.163)		0.318 (1.204)	0.360 (1.927)
HbA1c	0.475 (0.305)	0.256 (0.296)	0.430 (0.272)	0.316 (0.371)	0.319 (0.327)		0.389 (0.301)	0.454 (0.300)
Neutrophils	0.881 (0.022)	0.901 (0.026)	0.858 (0.024)	0.887 (0.023)	0.912 (0.023)		0.865 (0.025)	0.906 (0.022)
Lymphocytes	0.854 (0.029)	0.861 (0.031)	0.856 (0.030)	0.885 (0.038)	0.912 (0.027)		0.854 (0.029)	0.899 (0.034)
Monocytes	0.765 (0.007)	0.786 (0.009)	0.742 (0.010)	0.709 (0.011)	0.783 (0.007)		0.719 (0.009)	0.760 (0.009)
Telomere Length	0.336 (1.153)	0.394 (1.141)	0.406 (1.059)	0.330 (1.184)	0.471 (1.097)		0.374 (1.111)	0.375 (1.131)

## Sheet: TableS4
	Mexican American compared to NH White			Mexican American compared to NH Black			NH Black compared to NH White			Males compared to Females
	Correlation	MAE		Correlation	MAE		Correlation	MAE		Correlation	MAE
Horvath Clock	-0.057 (-0.130, -0.002)	-0.433 (-0.791, -0.025)		0.002 (-0.074, 0.063)	-0.419 (-0.851, 0.039)		-0.059 (-0.107, -0.013)	-0.012 (-0.421, 0.406)		-0.011 (-0.052, 0.033)	-0.012 (-0.328, 0.295)
Hannum Clock	-0.068 (-0.140, -0.011)	0.114 (-0.299, 0.557)		-0.009 (-0.082, 0.048)	-0.219 (-0.743, 0.319)		-0.059 (-0.098, -0.019)	0.324 (-0.105, 0.786)		-0.009 (-0.048, 0.031)	0.375 ( 0.047, 0.674)
Skin&Blood Clock	-0.072 (-0.159, -0.010)	-0.518 (-0.818, -0.206)		-0.044 (-0.129, 0.017)	-0.788 (-1.165, -0.467)		-0.028 (-0.064, 0.010)	0.269 ( 0.001, 0.617)		-0.019 (-0.060, 0.029)	-0.192 (-0.440, 0.047)
Lin Clock	-0.075 (-0.148, -0.015)	0.109 (-0.699, 0.802)		-0.039 (-0.114, 0.024)	-0.083 (-1.102, 0.871)		-0.036 (-0.081, 0.009)	0.176 (-0.692, 1.069)		-0.037 (-0.081, 0.009)	-0.775 (-1.459, -0.059)
Vidal-Bralo Clock	-0.046 (-0.118, 0.020)	-0.542 (-1.215, 0.149)		0.029 (-0.050, 0.109)	-0.852 (-1.546, -0.208)		-0.075 (-0.147, -0.006)	0.312 (-0.356, 1.046)		-0.004 (-0.054, 0.051)	-0.680 (-1.200, -0.070)
Weidner Clock	-0.095 (-0.167, -0.024)	-0.749 (-1.748, 0.335)		0.034 (-0.057, 0.129)	-1.342 (-2.481, -0.170)		-0.128 (-0.210, -0.050)	0.578 (-0.383, 1.664)		-0.028 (-0.084, 0.028)	-0.062 (-0.875, 0.774)
Zhang Clock	-0.070 (-0.165, -0.005)	-1.478 (-1.908, -0.984)		-0.061 (-0.153, 0.002)	-0.557 (-1.083, 0.060)		-0.010 (-0.046, 0.029)	-0.912 (-1.486, -0.410)		-0.018 (-0.061, 0.033)	-0.012 (-0.445, 0.411)
Cystatin C	-0.187 (-0.280, -0.102)	-0.071 (-0.089, -0.052)		-0.122 (-0.229, -0.014)	-0.028 (-0.054, -0.007)		-0.065 (-0.152, 0.018)	-0.043 (-0.064, -0.018)		-0.027 (-0.095, 0.038)	0.016 ( 0.001, 0.033)
B2M	-0.111 (-0.213, -0.014)	-0.115 (-0.171, -0.053)		0.127 (-0.003, 0.257)	0.019 (-0.045, 0.096)		-0.239 (-0.337, -0.140)	-0.133 (-0.211, -0.067)		-0.057 (-0.133, 0.020)	0.002 (-0.049, 0.051)
CRP	-0.069 (-0.197, 0.065)	0.230 ( 0.000, 0.426)		0.060 (-0.059, 0.188)	-0.460 (-0.855, -0.082)		-0.130 (-0.257, -0.006)	0.694 ( 0.328, 1.084)		-0.043 (-0.146, 0.062)	-0.719 (-0.956, -0.510)
HbA1c	0.045 (-0.044, 0.134)	0.033 ( 0.004, 0.070)		0.158 ( 0.052, 0.266)	-0.067 (-0.123, -0.009)		-0.113 (-0.218, -0.012)	0.100 ( 0.045, 0.156)		-0.065 (-0.139, 0.008)	0.000 (-0.027, 0.027)
Neutrophils	0.023 (-0.028, 0.070)	-0.002 (-0.005, 0.000)		-0.006 (-0.059, 0.044)	-0.001 (-0.003, 0.002)		0.029 (-0.015, 0.072)	-0.002 (-0.005, 0.001)		-0.040 (-0.074, -0.009)	0.003 ( 0.001, 0.006)
Lymphocytes	-0.003 (-0.052, 0.053)	-0.001 (-0.005, 0.003)		-0.030 (-0.073, 0.009)	-0.009 (-0.014, -0.005)		0.027 (-0.014, 0.080)	0.008 ( 0.004, 0.013)		-0.044 (-0.080, -0.013)	-0.004 (-0.007, -0.002)
Monocytes	0.023 (-0.043, 0.091)	-0.002 (-0.003, -0.001)		0.056 (-0.012, 0.128)	-0.004 (-0.005, -0.002)		-0.034 (-0.109, 0.042)	0.001 ( 0.000, 0.003)		-0.040 (-0.098, 0.014)	0.001 ( 0.000, 0.001)
Telomere Length	-0.070 (-0.156, 0.015)	0.094 ( 0.048, 0.143)		0.005 (-0.107, 0.120)	-0.030 (-0.092, 0.023)		-0.075 (-0.184, 0.024)	0.125 ( 0.069, 0.185)		-0.001 (-0.072, 0.068)	-0.019 (-0.056, 0.023)

## Sheet: TableS5
	Mexican American compared to NH White			Mexican American compared to NH Black			NH Black compared to NH White			Males compared to Females
	Correlation	MAE		Correlation	MAE		Correlation	MAE		Correlation	MAE
Horvath Clock	-0.058 (-0.143, 0.008)	-0.429 (-0.879, 0.072)		0.002 (-0.081, 0.067)	-0.417 (-0.876, 0.090)		-0.060 (-0.111, -0.006)	-0.013 (-0.478, 0.452)		-0.011 (-0.052, 0.033)	-0.009 (-0.332, 0.299)
Hannum Clock	-0.069 (-0.153, -0.002)	0.118 (-0.385, 0.668)		-0.009 (-0.092, 0.054)	-0.219 (-0.777, 0.357)		-0.059 (-0.102, -0.011)	0.333 (-0.156, 0.836)		-0.009 (-0.047, 0.031)	0.376 ( 0.046, 0.672)
Skin&Blood Clock	-0.073 (-0.172, 0.000)	-0.513 (-0.873, -0.137)		-0.044 (-0.141, 0.022)	-0.785 (-1.183, -0.430)		-0.029 (-0.069, 0.019)	0.272 (-0.047, 0.651)		-0.019 (-0.060, 0.029)	-0.189 (-0.437, 0.055)
Lin Clock	-0.076 (-0.161, -0.001)	0.108 (-0.879, 1.017)		-0.040 (-0.122, 0.028)	-0.084 (-1.191, 0.919)		-0.037 (-0.087, 0.019)	0.176 (-0.773, 1.172)		-0.037 (-0.082, 0.010)	-0.764 (-1.474, -0.042)
Vidal-Bralo Clock	-0.047 (-0.135, 0.039)	-0.545 (-1.351, 0.347)		0.028 (-0.059, 0.113)	-0.849 (-1.575, -0.146)		-0.075 (-0.153, 0.002)	0.317 (-0.468, 1.184)		-0.003 (-0.055, 0.050)	-0.685 (-1.225, -0.076)
Weidner Clock	-0.094 (-0.182, -0.008)	-0.742 (-1.974, 0.602)		0.034 (-0.065, 0.133)	-1.348 (-2.571, -0.068)		-0.128 (-0.217, -0.043)	0.587 (-0.528, 1.821)		-0.028 (-0.084, 0.030)	-0.064 (-0.889, 0.775)
Zhang Clock	-0.071 (-0.180, 0.006)	-1.472 (-2.044, -0.848)		-0.061 (-0.167, 0.006)	-0.559 (-1.089, 0.104)		-0.011 (-0.051, 0.038)	-0.908 (-1.591, -0.328)		-0.018 (-0.061, 0.033)	-0.008 (-0.442, 0.420)
Cystatin C	-0.186 (-0.296, -0.080)	-0.071 (-0.094, -0.048)		-0.120 (-0.238, -0.004)	-0.028 (-0.055, -0.006)		-0.066 (-0.160, 0.026)	-0.043 (-0.066, -0.015)		-0.028 (-0.094, 0.037)	0.016 ( 0.001, 0.032)
B2M	-0.112 (-0.231, 0.004)	-0.115 (-0.186, -0.037)		0.129 (-0.016, 0.267)	0.019 (-0.050, 0.101)		-0.240 (-0.348, -0.130)	-0.134 (-0.219, -0.060)		-0.057 (-0.135, 0.021)	0.003 (-0.049, 0.053)
CRP	-0.069 (-0.233, 0.103)	0.232 (-0.050, 0.468)		0.061 (-0.065, 0.200)	-0.459 (-0.852, -0.076)		-0.129 (-0.283, 0.022)	0.690 ( 0.310, 1.083)		-0.044 (-0.149, 0.066)	-0.722 (-0.953, -0.507)
HbA1c	0.045 (-0.065, 0.158)	0.033 (-0.005, 0.078)		0.159 ( 0.044, 0.270)	-0.067 (-0.125, -0.006)		-0.113 (-0.233, 0.009)	0.101 ( 0.042, 0.161)		-0.066 (-0.139, 0.009)	0.000 (-0.027, 0.029)
Neutrophils	0.023 (-0.040, 0.082)	-0.002 (-0.006, 0.001)		-0.006 (-0.064, 0.048)	-0.001 (-0.004, 0.002)		0.028 (-0.022, 0.080)	-0.002 (-0.005, 0.002)		-0.040 (-0.075, -0.009)	0.003 ( 0.001, 0.006)
Lymphocytes	-0.005 (-0.063, 0.071)	-0.001 (-0.005, 0.004)		-0.030 (-0.078, 0.012)	-0.009 (-0.014, -0.004)		0.025 (-0.023, 0.096)	0.008 ( 0.004, 0.013)		-0.044 (-0.081, -0.014)	-0.004 (-0.007, -0.002)
Monocytes	0.020 (-0.058, 0.114)	-0.002 (-0.003, -0.001)		0.056 (-0.016, 0.131)	-0.004 (-0.005, -0.002)		-0.035 (-0.117, 0.059)	0.001 ( 0.000, 0.003)		-0.040 (-0.099, 0.014)	0.001 ( 0.000, 0.001)
Telomere Length	-0.069 (-0.177, 0.034)	0.094 ( 0.035, 0.157)		0.005 (-0.112, 0.128)	-0.031 (-0.093, 0.029)		-0.075 (-0.191, 0.037)	0.125 ( 0.062, 0.192)		-0.001 (-0.074, 0.069)	-0.019 (-0.056, 0.024)

## Sheet: TableS6
Race/Ethnicity Models						Sex Models
Predictor	Model Term	Beta (95% CI)	P-Value			Predictor	Model Term	Beta (95% CI)	P-Value
Horvath	Age	0.75 ( 0.72 , 0.78 )	6.96e-320	**		Horvath	Age	0.73 ( 0.70 , 0.76 )	1.98e-323	**
Horvath	Age*Mexican	0.00 ( -0.06 , 0.06 )	0.999			Horvath	Age*Male	0.01 ( -0.03 , 0.06 )	0.584
Horvath	Age*Other Hispanic	-0.07 ( -0.16 , 0.02 )	0.13
Horvath	Age*NH Black	-0.02 ( -0.08 , 0.04 )	0.424
Horvath	Age*Other	-0.04 ( -0.17 , 0.09 )	0.523
Hannum	Age	0.83 ( 0.80 , 0.86 )	0	**		Hannum	Age	0.82 ( 0.78 , 0.85 )	0	**
Hannum	Age*Mexican	-0.05 ( -0.11 , 0.00 )	0.0675			Hannum	Age*Male	-0.02 ( -0.07 , 0.02 )	0.301
Hannum	Age*Other Hispanic	-0.07 ( -0.16 , 0.02 )	0.146
Hannum	Age*NH Black	-0.05 ( -0.11 , 0.01 )	0.103
Hannum	Age*Other	0.06 ( -0.07 , 0.18 )	0.38
SkinBlood	Age	0.85 ( 0.82 , 0.88 )	0	**		SkinBlood	Age	0.84 ( 0.82 , 0.87 )	0	**
SkinBlood	Age*Mexican	-0.01 ( -0.06 , 0.04 )	0.685			SkinBlood	Age*Male	0.01 ( -0.03 , 0.05 )	0.587
SkinBlood	Age*Other Hispanic	-0.07 ( -0.15 , 0.01 )	0.0701
SkinBlood	Age*NH Black	0.00 ( -0.05 , 0.06 )	0.874
SkinBlood	Age*Other	0.08 ( -0.03 , 0.19 )	0.162
Lin	Age	0.99 ( 0.94 , 1.04 )	3.04e-274	**		Lin	Age	0.95 ( 0.90 , 1.00 )	6.2e-268	**
Lin	Age*Mexican	-0.06 ( -0.14 , 0.03 )	0.171			Lin	Age*Male	-0.02 ( -0.08 , 0.05 )	0.619
Lin	Age*Other Hispanic	-0.24 ( -0.38 , -0.11 )	0.000401	*
Lin	Age*NH Black	-0.07 ( -0.16 , 0.02 )	0.105
Lin	Age*Other	-0.17 ( -0.36 , 0.01 )	0.0678
Weidner	Age	0.68 ( 0.62 , 0.73 )	3.86e-117	**		Weidner	Age	0.61 ( 0.55 , 0.66 )	2.77e-100	**
Weidner	Age*Mexican	-0.11 ( -0.21 , -0.01 )	0.0239	*		Weidner	Age*Male	-0.03 ( -0.10 , 0.04 )	0.43
Weidner	Age*Other Hispanic	-0.21 ( -0.37 , -0.06 )	0.00736	*
Weidner	Age*NH Black	-0.20 ( -0.31 , -0.10 )	6.94e-05	**
Weidner	Age*Other	-0.25 ( -0.46 , -0.04 )	0.0199	*
VidalBralo	Age	0.44 ( 0.41 , 0.47 )	4.44e-141	**		VidalBralo	Age	0.41 ( 0.38 , 0.44 )	6.45e-132	**
VidalBralo	Age*Mexican	-0.02 ( -0.08 , 0.03 )	0.436			VidalBralo	Age*Male	0.02 ( -0.03 , 0.06 )	0.427
VidalBralo	Age*Other Hispanic	-0.09 ( -0.18 , 0.00 )	0.0395	*
VidalBralo	Age*NH Black	-0.03 ( -0.09 , 0.02 )	0.254
VidalBralo	Age*Other	-0.07 ( -0.19 , 0.06 )	0.284
Zhang	Age	0.34 ( 0.33 , 0.35 )	0	**		Zhang	Age	0.34 ( 0.33 , 0.35 )	0	**
Zhang	Age*Mexican	-0.01 ( -0.03 , 0.01 )	0.199			Zhang	Age*Male	0.00 ( -0.02 , 0.01 )	0.578
Zhang	Age*Other Hispanic	-0.02 ( -0.05 , 0.00 )	0.0984
Zhang	Age*NH Black	0.00 ( -0.02 , 0.02 )	0.775
Zhang	Age*Other	0.01 ( -0.02 , 0.05 )	0.457
CystatinC	CystatinC	0.08 ( 0.07 , 0.09 )	1.38e-70	**		CystatinC	CystatinC	0.07 ( 0.07 , 0.08 )	9.66e-61	**
CystatinC	CystatinC*Mexican	-0.03 ( -0.05 , -0.02 )	7.81e-05	**		CystatinC	CystatinC*Male	0.00 ( -0.02 , 0.01 )	0.448
CystatinC	CystatinC*Other Hispanic	0.01 ( -0.02 , 0.04 )	0.597
CystatinC	CystatinC*NH Black	-0.02 ( -0.03 , 0.00 )	0.0214	*
CystatinC	CystatinC*Other	-0.04 ( -0.08 , 0.00 )	0.0261	*
B2M	B2M	0.12 ( 0.11 , 0.13 )	5.34e-85	**		B2M	B2M	0.10 ( 0.09 , 0.11 )	3.79e-75	**
B2M	B2M*Mexican	-0.03 ( -0.05 , -0.01 )	0.00455	*		B2M	B2M*Male	-0.01 ( -0.03 , 0.00 )	0.145
B2M	B2M*Other Hispanic	-0.01 ( -0.05 , 0.02 )	0.481
B2M	B2M*NH Black	-0.04 ( -0.06 , -0.03 )	2.3e-06	**
B2M	B2M*Other	-0.06 ( -0.10 , -0.01 )	0.0156	*
CRP	CRP	0.06 ( 0.05 , 0.07 )	1.1e-34	**		CRP	CRP	0.06 ( 0.05 , 0.07 )	1.13e-44	**
CRP	CRP*Mexican	-0.01 ( -0.02 , 0.00 )	0.141			CRP	CRP*Male	-0.02 ( -0.03 , -0.01 )	0.00446	*
CRP	CRP*Other Hispanic	0.03 ( -0.01 , 0.06 )	0.162
CRP	CRP*NH Black	-0.01 ( -0.03 , 0.00 )	0.0408	*
CRP	CRP*Other	0.01 ( -0.03 , 0.05 )	0.763
HbA1c	HbA1c	0.09 ( 0.08 , 0.11 )	5.39e-49	**		HbA1c	HbA1c	0.08 ( 0.07 , 0.09 )	3.75e-55	**
HbA1c	HbA1c*Mexican	-0.01 ( -0.03 , 0.01 )	0.281			HbA1c	HbA1c*Male	-0.01 ( -0.03 , 0.00 )	0.0929
HbA1c	HbA1c*Other Hispanic	-0.04 ( -0.07 , -0.01 )	0.0173	*
HbA1c	HbA1c*NH Black	-0.04 ( -0.06 , -0.02 )	3.28e-05	**
HbA1c	HbA1c*Other	-0.03 ( -0.07 , 0.00 )	0.0844
Neutrophils	Neutrophils	1.01 ( 0.97 , 1.04 )	0	**		Neutrophils	Neutrophils	1.04 ( 1.01 , 1.07 )	0	**
Neutrophils	Neutrophils*Mexican	-0.01 ( -0.06 , 0.05 )	0.779			Neutrophils	Neutrophils*Male	-0.06 ( -0.11 , -0.02 )	0.00337	*
Neutrophils	Neutrophils*Other Hispanic	0.01 ( -0.08 , 0.11 )	0.763
Neutrophils	Neutrophils*NH Black	0.00 ( -0.06 , 0.06 )	0.998
Neutrophils	Neutrophils*Other	0.03 ( -0.09 , 0.14 )	0.629
Lymphocytes	Lymphocytes	0.98 ( 0.94 , 1.01 )	0	**		Lymphocytes	Lymphocytes	1.02 ( 0.99 , 1.06 )	0	**
Lymphocytes	Lymphocytes*Mexican	-0.02 ( -0.08 , 0.03 )	0.422			Lymphocytes	Lymphocytes*Male	-0.09 ( -0.13 , -0.05 )	2.59e-05	**
Lymphocytes	Lymphocytes*Other Hispanic	-0.03 ( -0.13 , 0.06 )	0.49
Lymphocytes	Lymphocytes*NH Black	0.00 ( -0.05 , 0.06 )	0.865
Lymphocytes	Lymphocytes*Other	0.13 ( 0.01 , 0.25 )	0.0338	*
Monocytes	Monocytes	0.85 ( 0.80 , 0.90 )	5.36e-226	**		Monocytes	Monocytes	0.82 ( 0.78 , 0.87 )	4.41e-236	**
Monocytes	Monocytes*Mexican	-0.04 ( -0.12 , 0.03 )	0.267			Monocytes	Monocytes*Male	-0.04 ( -0.10 , 0.01 )	0.135
Monocytes	Monocytes*Other Hispanic	-0.03 ( -0.14 , 0.09 )	0.656
Monocytes	Monocytes*NH Black	-0.14 ( -0.21 , -0.07 )	0.000166	**
Monocytes	Monocytes*Other	0.00 ( -0.19 , 0.19 )	0.99
DNAmTL	Telomere Length	0.25 ( 0.21 , 0.28 )	1.38e-45	**		DNAmTL	Telomere Length	0.21 ( 0.18 , 0.24 )	1.96e-40	**
DNAmTL	Telomere Length*Mexican	-0.07 ( -0.12 , -0.01 )	0.0122	*		DNAmTL	Telomere Length*Male	0.00 ( -0.04 , 0.04 )	0.971
DNAmTL	Telomere Length*Other Hispanic	-0.07 ( -0.15 , 0.01 )	0.0855
DNAmTL	Telomere Length*NH Black	-0.07 ( -0.13 , -0.02 )	0.00995	*
DNAmTL	Telomere Length*Other	0.00 ( -0.12 , 0.13 )	0.955

## Sheet: TableS7
Race/Ethnicity Models						Sex Models
Predictor	Model Term	Beta (95% CI)	P-Value			Predictor	Model Term	Beta (95% CI)	P-Value
Horvath	Age	0.72 ( 0.68 , 0.75 )	5.58e-265	**		Horvath	Age	0.69 ( 0.66 , 0.73 )	2.13e-246	**
Horvath	Age*Mexican	0.00 ( -0.06 , 0.06 )	0.956			Horvath	Age*Male	0.03 ( -0.02 , 0.07 )	0.273
Horvath	Age*Other Hispanic	-0.07 ( -0.17 , 0.02 )	0.137
Horvath	Age*NH Black	-0.02 ( -0.08 , 0.04 )	0.51
Horvath	Age*Other	-0.08 ( -0.21 , 0.05 )	0.235
Hannum	Age	0.77 ( 0.74 , 0.80 )	1.89e-315	**		Hannum	Age	0.75 ( 0.71 , 0.78 )	2.22e-294	**
Hannum	Age*Mexican	-0.04 ( -0.10 , 0.02 )	0.155			Hannum	Age*Male	0.00 ( -0.04 , 0.04 )	0.968
Hannum	Age*Other Hispanic	-0.06 ( -0.16 , 0.03 )	0.176
Hannum	Age*NH Black	-0.06 ( -0.12 , 0.00 )	0.0479	*
Hannum	Age*Other	-0.01 ( -0.14 , 0.11 )	0.837
SkinBlood	Age	0.83 ( 0.80 , 0.86 )	0	**		SkinBlood	Age	0.81 ( 0.78 , 0.84 )	0	**
SkinBlood	Age*Mexican	0.00 ( -0.05 , 0.05 )	0.946			SkinBlood	Age*Male	0.02 ( -0.02 , 0.06 )	0.287
SkinBlood	Age*Other Hispanic	-0.08 ( -0.16 , 0.00 )	0.0565
SkinBlood	Age*NH Black	0.00 ( -0.05 , 0.06 )	0.867
SkinBlood	Age*Other	0.05 ( -0.06 , 0.17 )	0.366
Lin	Age	0.93 ( 0.88 , 0.98 )	3.17e-227	**		Lin	Age	0.88 ( 0.83 , 0.93 )	7.29e-205	**
Lin	Age*Mexican	-0.03 ( -0.12 , 0.05 )	0.468			Lin	Age*Male	0.01 ( -0.05 , 0.08 )	0.702
Lin	Age*Other Hispanic	-0.22 ( -0.36 , -0.08 )	0.00208	*
Lin	Age*NH Black	-0.07 ( -0.16 , 0.02 )	0.132
Lin	Age*Other	-0.16 ( -0.35 , 0.03 )	0.102
Weidner	Age	0.62 ( 0.56 , 0.67 )	7.03e-87	**		Weidner	Age	0.53 ( 0.48 , 0.59 )	4.79e-65	**
Weidner	Age*Mexican	-0.09 ( -0.19 , 0.01 )	0.0906			Weidner	Age*Male	0.01 ( -0.07 , 0.08 )	0.89
Weidner	Age*Other Hispanic	-0.19 ( -0.35 , -0.03 )	0.022	*
Weidner	Age*NH Black	-0.23 ( -0.33 , -0.12 )	2.93e-05	**
Weidner	Age*Other	-0.23 ( -0.45 , -0.01 )	0.0448	*
VidalBralo	Age	0.39 ( 0.36 , 0.42 )	4.81e-113	**		VidalBralo	Age	0.34 ( 0.31 , 0.38 )	2.7e-88	**
VidalBralo	Age*Mexican	-0.02 ( -0.07 , 0.03 )	0.465			VidalBralo	Age*Male	0.04 ( 0.00 , 0.08 )	0.078
VidalBralo	Age*Other Hispanic	-0.10 ( -0.19 , -0.01 )	0.0318	*
VidalBralo	Age*NH Black	-0.07 ( -0.12 , -0.01 )	0.0237	*
VidalBralo	Age*Other	-0.11 ( -0.24 , 0.01 )	0.0678
Zhang	Age	0.33 ( 0.32 , 0.35 )	0	**		Zhang	Age	0.33 ( 0.32 , 0.34 )	0	**
Zhang	Age*Mexican	-0.01 ( -0.03 , 0.01 )	0.306			Zhang	Age*Male	0.00 ( -0.01 , 0.02 )	0.812
Zhang	Age*Other Hispanic	-0.03 ( -0.06 , 0.00 )	0.0575
Zhang	Age*NH Black	0.00 ( -0.02 , 0.02 )	0.686
Zhang	Age*Other	0.00 ( -0.04 , 0.04 )	0.85
CystatinC	CystatinC	0.06 ( 0.05 , 0.07 )	1.98e-43	**		CystatinC	CystatinC	0.05 ( 0.04 , 0.06 )	3.5e-30	**
CystatinC	CystatinC*Mexican	-0.03 ( -0.04 , -0.01 )	0.000341	**		CystatinC	CystatinC*Male	0.00 ( -0.01 , 0.01 )	0.835
CystatinC	CystatinC*Other Hispanic	0.00 ( -0.03 , 0.03 )	0.836
CystatinC	CystatinC*NH Black	-0.02 ( -0.03 , 0.00 )	0.0288	*
CystatinC	CystatinC*Other	-0.04 ( -0.07 , -0.01 )	0.0139	*
B2M	B2M	0.09 ( 0.08 , 0.10 )	1.17e-55	**		B2M	B2M	0.08 ( 0.07 , 0.09 )	6.01e-43	**
B2M	B2M*Mexican	-0.01 ( -0.03 , 0.01 )	0.317			B2M	B2M*Male	0.00 ( -0.02 , 0.01 )	0.688
B2M	B2M*Other Hispanic	-0.03 ( -0.06 , 0.01 )	0.116
B2M	B2M*NH Black	-0.04 ( -0.05 , -0.02 )	0.000153	**
B2M	B2M*Other	-0.06 ( -0.10 , -0.01 )	0.0136	*
CRP	CRP	0.04 ( 0.03 , 0.05 )	3.4e-19	**		CRP	CRP	0.05 ( 0.04 , 0.06 )	4.66e-29	**
CRP	CRP*Mexican	0.00 ( -0.02 , 0.01 )	0.542			CRP	CRP*Male	-0.02 ( -0.03 , -0.01 )	0.00112	*
CRP	CRP*Other Hispanic	0.02 ( -0.02 , 0.05 )	0.322
CRP	CRP*NH Black	-0.01 ( -0.03 , 0.00 )	0.0864
CRP	CRP*Other	0.04 ( -0.01 , 0.08 )	0.108
HbA1c	HbA1c	0.09 ( 0.08 , 0.11 )	7.41e-46	**		HbA1c	HbA1c	0.08 ( 0.07 , 0.09 )	7.49e-52	**
HbA1c	HbA1c*Mexican	-0.01 ( -0.03 , 0.01 )	0.207			HbA1c	HbA1c*Male	-0.01 ( -0.03 , 0.00 )	0.102
HbA1c	HbA1c*Other Hispanic	-0.03 ( -0.07 , 0.00 )	0.0487	*
HbA1c	HbA1c*NH Black	-0.04 ( -0.05 , -0.02 )	0.000285	**
HbA1c	HbA1c*Other	-0.04 ( -0.08 , 0.00 )	0.0445	*
DNAmTL	Telomere Length	0.20 ( 0.17 , 0.24 )	2.08e-35	**		DNAmTL	Telomere Length	0.16 ( 0.13 , 0.19 )	6.64e-28	**
DNAmTL	Telomere Length*Mexican	-0.05 ( -0.10 , 0.00 )	0.0465	*		DNAmTL	Telomere Length*Male	0.02 ( -0.02 , 0.06 )	0.251
DNAmTL	Telomere Length*Other Hispanic	-0.04 ( -0.12 , 0.04 )	0.317
DNAmTL	Telomere Length*NH Black	-0.05 ( -0.10 , 0.00 )	0.046	*
DNAmTL	Telomere Length*Other	-0.06 ( -0.18 , 0.06 )	0.34
